# Supplementary material for: The military gear microbiome: risk factors surrounding the warfighter
Source: Appl Environ Microbiol. 2024 Jan 3;90(1):e01176-23. doi: 10.1128/aem.01176-23 (PMC10807412; doi:10.1128/aem.01176-23)
Supplement: Tables S1 to S5 — Supplemental tables. [file aem.01176-23-s0001.xlsx]

## Sheet: Table S1
DESEq2 differential abundance analysis: comparing between study sites (D0)
Gear type	Phylum	Indonesia	Hawai'i
boot	Acidobacteriota	5	4
	Actinobacteriota	38	24
	Bacteroidota	2	6
	Chloroflexi	10	6
	Cyanobacteria	17	8
	Deinococcota	2	4
	Firmicutes	18	0
	Nitrospirota	0	1
	Planctomycetota	1	0
	Proteobacteria	30	52
	Verrucomicrobiota	3	1
	WPS-2	2	0
canteen	Proteobacteria	2	0
coat	Actinobacteriota	0	2
	Cyanobacteria	5	2
	Deinococcota	1	2
	Firmicutes	0	2
	Proteobacteria	0	11
trouser	Actinobacteriota	6	5
	Bacteroidota	2	0
	Chloroflexi	2	1
	Cyanobacteria	11	6
	Deinococcota	1	2
	Firmicutes	10	0
	Proteobacteria	6	18
Table S1: The number of significantly differential ASVs categorized by phyla identified through DESeq2 between study sites at T0

## Sheet: Table S2
DESEq2 differential abundance analysis: comparing between study sites (D14)
Gear type	Phylum	Indonesia	Hawai'i
boot	Acidobacteriota	1	71
	Actinobacteriota	20	65
	Bacteroidota	2	22
	Chloroflexi	8	16
	Cyanobacteria	15	9
	Deinococcota	4	6
	Firmicutes	27	9
	GAL15	0	1
	Gemmatimonadota	0	1
	Methylomirabilota	0	1
	Myxococcota	0	6
	Nitrospirota	0	2
	Patescibacteria	0	1
	Planctomycetota	0	27
	Proteobacteria	19	206
	RCP2-54	0	2
	Verrucomicrobiota	0	18
	WPS-2	0	8
canteen	Proteobacteria	3	0
coat	Acidobacteriota	0	72
	Actinobacteriota	24	65
	Armatimonadota	0	1
	Bacteroidota	1	19
	Chloroflexi	5	14
	Cyanobacteria	12	8
	Deinococcota	2	6
	Firmicutes	29	14
	GAL15	0	1
	Gemmatimonadota	0	1
	Methylomirabilota	0	1
	Myxococcota	0	6
	Nitrospirota	0	2
	Patescibacteria	0	1
	Planctomycetota	0	29
	Proteobacteria	17	207
	RCP2-54	0	2
	Verrucomicrobiota	0	20
	WPS-2	0	10
trouser	Acidobacteriota	0	74
	Actinobacteriota	26	77
	Armatimonadota	0	1
	Bacteroidota	2	20
	Chloroflexi	1	14
	Cyanobacteria	14	9
	Deinococcota	5	6
	Firmicutes	31	14
	GAL15	0	1
	Gemmatimonadota	0	1
	Methylomirabilota	0	1
	Myxococcota	0	7
	Nitrospirota	0	2
	Patescibacteria	0	1
	Planctomycetota	0	29
	Proteobacteria	19	216
	RCP2-54	0	2
	Verrucomicrobiota	0	20
	WPS-2	0	10
Table S2: The number of significantly differential ASVs categorized by phyla identified through DESeq2 between study sites at T2

## Sheet: Table S3
DESEq2: comparing between timepoints (Indonesia)
Gear type	Phylum	D0	D14
boot	Actinobacteriota	1	0
	Firmicutes	0	8
	Proteobacteria	1	6
canteen	Proteobacteria	0	1
coat	Actinobacteriota	0	4
	Firmicutes	1	6
	Proteobacteria	1	9
trouser	Actinobacteriota	1	2
	Cyanobacteria	1	0
	Firmicutes	0	5
	Proteobacteria	0	4
Table S3: The number of significantly differential ASVs categorized by phyla identified through DESeq2 between timepoints in Indonesia

## Sheet: Table S4
DESEq2: comparing between timepoints (Hawai'i)
Gear type	Phylum	D0	D14
boot	Acidobacteriota	3	71
	Actinobacteriota	19	67
	Bacteroidota	2	16
	Chloroflexi	0	12
	Cyanobacteria	10	3
	Deinococcota	5	6
	Firmicutes	5	13
	GAL15	0	1
	Gemmatimonadota	0	1
	Methylomirabilota	0	1
	Myxococcota	0	6
	Nitrospirota	0	1
	Patescibacteria	0	1
	Planctomycetota	0	29
	Proteobacteria	43	180
	RCP2-54	0	2
	Verrucomicrobiota	0	18
	WPS-2	0	11
canteen	Firmicutes	0	1
	Proteobacteria	1	2
coat	Acidobacteriota	0	75
	Actinobacteriota	18	76
	Armatimonadota	0	1
	Bacteroidota	0	19
	Chloroflexi	1	14
	Cyanobacteria	2	7
	Deinococcota	3	6
	Firmicutes	11	20
	GAL15	0	1
	Gemmatimonadota	0	1
	Methylomirabilota	0	1
	Myxococcota	0	6
	Nitrospirota	0	2
	Patescibacteria	0	1
	Planctomycetota	0	29
	Proteobacteria	22	190
	RCP2-54	0	2
	Verrucomicrobiota	0	20
	WPS-2	0	11
trouser	Acidobacteriota	2	75
	Actinobacteriota	30	82
	Armatimonadota	0	1
	Bacteroidota	0	20
	Chloroflexi	5	13
	Cyanobacteria	10	7
	Deinococcota	3	6
	Firmicutes	11	18
	GAL15	0	1
	Gemmatimonadota	0	1
	Methylomirabilota	0	1
	Myxococcota	0	7
	Nitrospirota	0	2
	Patescibacteria	0	1
	Planctomycetota	0	29
	Proteobacteria	39	203
	RCP2-54	0	2
	Verrucomicrobiota	0	20
	WPS-2	0	11
Table S4: The number of significantly differential ASVs categorized by phyla identified through DESeq2 between timepoints in Hawai'i

## Sheet: Table S5
Question	Indonesia Cohort				Hawai'i Cohort
General health
today	VG	G	F	P	VG	G	F	P
	24	10	2	0	17	9	2	0
compared to yesterday	B	S	W	MW	B	S	W	MW
	6	30	0	0	2	25	1	0
Symptoms today	A	M	Mod	S	A	M	Mod	S
nausea	32	3	1	0	25	3	0	0
vomiting	36	0	0	0	27	1	0	0
heartburn	34	2	0	0	25	2	1	0
abdominal pain	33	3	0	0	26	1	1	0
headache	27	8	1	0	22	4	1	1
shortness of breath	35	0	1	0	17	5	4	2
diarrhea	35	1	0	0	27	1	0	0
constipation	34	2	0	0	26	0	2	0
No. of bowel movements today	0	1	2	3	0	1	2	3
	6	17	6	3	10	13	0	0
Canteen fill	Yes	No			Yes	No
Morning	15	14			27	0
Evening	11	14			14	0
Symptoms associated with water	Yes	No			Yes	No	Not sure
	1	29			1	21	2
Table S5. Health symptom questionnaire responses across participants in both Indonesia and Hawai'i study sites.
Summary of results derived from health symptom questionnaire that were distributed to participants in both Indonesia and Hawaii study sites to capture general health states. VG=Very good, G=Good, F=Fair, P=Poor, B=Better, S=Same, W=Worse, MW=Much Worse, A=Absent, M=Mild, MOD=Moderate, S=Severe
